# Supplementary material for: Environmental Temperature, Other Climatic Variables, and Cardiometabolic Profile in Acute Myocardial Infarction
Source: J Clin Med. 2024 Apr 3;13(7):2098. doi: 10.3390/jcm13072098 (PMC11012411; doi:10.3390/jcm13072098)
Supplement: Supplementary file 1 [file jcm-13-02098-s001.zip]

Archive with 1 entries (1 files):
- jcm-2929820-supplementary.pdf
